# Supplementary material for: Lensoside Aβ as an Adjuvant to the Anti-Glioma Potential of Sorafenib
Source: Cancers (Basel). 2021 May 27;13(11):2637. doi: 10.3390/cancers13112637 (PMC8198162; doi:10.3390/cancers13112637)
Supplement: Supplementary file 1 [file cancers-13-02637-s001.zip]

Archive with 1 entries (1 files):
- cancers-1222271-SI.pdf
